# Supplementary material for: SOLiD-SAGE of Endophyte-Infected Red Fescue Reveals Numerous Effects on Host Transcriptome and an Abundance of Highly Expressed Fungal Secreted Proteins
Source: PLoS One. 2012 Dec 28;7(12):e53214. doi: 10.1371/journal.pone.0053214 (PMC3532157; doi:10.1371/journal.pone.0053214)
Supplement: Table S1 — A. Plant up-regulated tags; B. Plant down-regulated tags; C. Most abundant endophyte tags (XLS) [file pone.0053214.s001.xls]

## Sheet: A -Plant Upregulated Tags
GO ID	GO term	SAGE tag sequence	454 accession	NCBI match	Putative protein ID	Mean E- TMM	Mean E+ TMM	E+ Mean fold change relative to E-
GO:0006914	Autophagy	CATGACCTACAGCGGCGAAAACACCTT	SRR493690.27325	HO060280 (Festuca rubra subsp. commutata, 7e-127)	GABA(A)receptor-associated protein (autophagy-related protein 8)	250.9	367	1.46273
GO:0006914	Autophagy	CATGACATACAGCGGCGAGAACACCTT	SRR493690.24517	GO896675 (Festuca pratensis, 4e-59)	GABA(A)receptor-associated protein (autophagy-related protein 8)	156.6	227.6	1.45338
GO:0006914	Autophagy	CATGACCTACAGCGGCGAGAACACCTT	SRR493690.58870	HO061447 (Festuca rubra subsp. commutata, 2e-82)	GABA(A)receptor-associated protein (autophagy-related protein 8)	334.8	473.2	1.41338
GO:0006914	Autophagy	CATGACCTACAGCGGTGAGAACACCTT	N/A	GO801794 (Festuca pratensis)	GABA(A receptor-associated protein (autophagy-related protein 8)	144.8	218.7	1.51036
GO:0008150	Biological process	CATGATCTATGCAGTTGCTTTGCTCTT	SRR493690.63592	GT040386 (Festuca arundinacea, 2e-102)	Costars family protein C6orf115	115.6	255.7	2.21194
GO:0008150	Biological process	CATGATCTATGCAGTTGCTTTGCTGAG	N/A	GT040386 (Festuca arundinacea)	Costars family protein	19.47	38.45	1.97483
GO:0008150	Biological process	CATGATCTATGCAGTTGCTTTGCTCTA	SRR493690.70993	HO154651 (Dactylis glomerata, 7e-81)	Costars family protein C6orf115	235.4	450.3	1.91291
GO:0016043	Cellular component organization	CATGCAACTCTCGTGCGTGTTAACGCA	SRR493690.63938	DV861997 (Agrostis stolonifera, 2e-17)	Glycine-rich cell wall structural protein	650	1535	2.36154
GO:0016043	Cellular component organization	CATGCAACTCTCGTGCGTGTTAACACA	SRR493690.37804	DT694622(Festuca arundinacea, 5e-49)	Glycine-rich cell wall structural protein	1267	2692	2.1247
GO:0016043	Cellular component organization	CATGCCCTTACCGATTTGCTTGTTAGT	SRR493690.49469	GR515526 (Lolium perenne, 2e-77)	Histone H3	1093	1698	1.55352
GO:0034641	Cellular nitrogen compound metabolic process	CATGATTGCCATTATATGGTGTGTTGT	N/A	GO856786 (Festuca pratensis)	Adenosine kinase	33.98	88.29	2.59829
GO:0034641	Cellular nitrogen compound metabolic process	CATGATTGCCATTATATGGTGGGTTTC	SRR493690.66074	HO168774 (Dactylis glomerata, 1e-37)	Adenosine kinase	158.5	301.8	1.9041
GO:0006304	DNA modification	CATGTTTGCGATATGAAAATATGGGAA	SRR493690.59039	GT048722 (Festuca arundinacea, 5e-107)	DNA sulfur modification (DndD) domain containing protein	216.3	264.9	1.22469
GO:0006304	DNA modification	CATGTTTGCGATATGAAAATATGAGAA	N/A	GO838538 (Festuca pratensis)	DNA sulfur modification (DndD) domain containing protein	217.1	263.1	1.21188
GO:0006091	Generation of precursor metabolites and energy	CATGGCATTGGACTGCGTACACGTGGT	SRR493690.61617	EC590883 (Zea mays, 2e-29)	Cytochrome C oxidase subunit III	18.32	135	7.369
GO:0007126	Meiosis	CATGATTTCCTAAGTTATTAGTTGAAA	SRR493690.19056	GO593244 (Avena sativa, 1e-14)	Meiosis 5 precursor	213.3	427.9	2.00609
GO:0008152	Metabolic process	CATGATTTCATTTTGTGGATGAGTTTG	N/A	DT678069 (Festuca arundinacea)	Carboxymethylenebutenolidase-like protein	694.2	1610	2.31922
GO:0008152	Metabolic process	CATGATTTCGTTTTGTGGATGAGTTTG	SRR493690.89973	DT678069 (Festuca arundinacea, 3e-43)	Carboxymethylenebutenolidase	825.4	1868	2.26315
GO:0008152	Metabolic process	CATGGACTGTAACTTATGTGTGCGGAG	SRR493690.41939	DT704487 (Festuca arundinacea, 3e-82)	Ketol-acid reductoisomerase	39.87	54.37	1.36368
GO:0010260	Organ senescence	CATGAAAATGGAATTCTGATTAATGGC	SRR493690.6724	GW357984 (Cajanus cajan, 6e-05)	Senescence-associated protein	261.2	525	2.00995
GO:0010260	Organ senescence	CATGCCGGGAATCAACAAGTTCTTCAC	N/A	ES700206 (Lolium perenne)	B12D protein	328.6	427.7	1.30158
GO:0055114	Oxidation reduction process	CATGTTTTGTACCTGGGCCGCATCTGT	SRR493690.31627	GT036182 (Festuca arundinacea, 3e-33)	NADH-ubiquinone oxidoreductase 23 kDa subunit	148.9	209	1.40363
GO:0015979	Photosynthesis	CATGTTCAGCTGCACCGACGCCTCGCA	SRR493690.208274	GT762724 (Brachypodium distachyon, 1e-69)	Ribulose-1,5-bisphosphate carboxylase small subunit	197.7	443.6	2.2438
GO:0015979	Photosynthesis	CATGTTCGGCTGCACCGACGCCTCACA	SRR493690.113290	HO158688 (Dactylis glomerata, 7e-93)	Ribulose-1,5-bisphosphate carboxylase small subunit	269	561	2.0855
GO:0015979	Photosynthesis	CATGGTATATATGGAGTGGGGTGACTG	SRR493690.119074	DV856264 (Deschampsia antarctica, 2e-33)	Chlorophyll a-b binding protein 4	965.4	1493	1.54651
GO:0015979	Photosynthesis	CATGAACGATCTCCGCCTCAGGGCCTC	N/A	DT698770 (Festuca arundinacea)	Oxygen-evolving enhancer protein 3-1	486.8	747.3	1.53513
GO:0015979	Photosynthesis	CATGAACGACCTCCGTCTCAGGGCCTC	SRR493690.61950	DT700381 (Festuca arundinacea, 1e-109)	Oxygen-evolving enhancer protein 3-1	494	758	1.53441
GO:0015979	Photosynthesis	CATGAATGACCTCCGCCTCAGGGCCTC	N/A	GR517470 (Lolium perenne)	Oxygen-evolving enhancer protein 3-1	676.8	1026	1.51596
GO:0015979	Photosynthesis	CATGAACAACCTCCGCCTCAGGGCCTC	SRR493690.19322	DT700381 (Festuca arundinacea, 3e-85)	Oxygen-evolving enhancer protein 3-1	760	1119	1.47237
GO:0015979	Photosynthesis	CATGCTTGTTGGATGTGTAATTGTACT	SRR493690.52138	DT680658 (Festuca arundinacea, 2e-72)	Light harvesting complex I type II	977.3	1419	1.45196
GO:0015979	Photosynthesis	CATGCTTGAGTATGGCGTTGCGACCGT	SRR493690.9772	GR338826 (Avena barbata, 9e-66)	16 kDa salt stress-responsive membrane protein	635.7	921.8	1.45006
GO:0019538	Protein metabolic process	CATGTCCTTAGCTTGCCTGAAAACTTG	SRR493690.34888	GO794082 (Festuca pratensis, 2e-87)	Pyrrolidone carboxyl peptidase	353	489.7	1.38725
GO:0019538	Protein metabolic process	CATGGATTGCTATTGTGCTTTGTTTCT	SRR493690.16267	DT696225 (Festuca arundinacea, 2e-51)	Metacaspase	242.5	295.3	1.21773
GO:0006464	Protein modification process	CATGATTTTGCCCACTGTATTACTTCA	SRR493690.78455	GR516030 (Lolium perenne, 1e-89)	Serine/threonine-protein kinase SCY1	48.77	101.7	2.0853
GO:0006464	Protein modification process	CATGATACAGATGGTTTCCCTAGCCAA	SRR493690.25122	HO061102 (Festuca rubra subsp. commutata, 6e-103)	Coiled-coil domain-containing protein 72	214.6	402.3	1.87465
GO:0006464	Protein modification process	CATGTCCAACTTGCCCTAGCTGAATAA	SRR493690.92298	GW359586 (Cajanus cajan, 5e-04)	Cyclophilin	292.6	525.3	1.79528
GO:0006464	Protein modification process	CATGCCTTCTGTATAAGGCTGTTCCGT	SRR493690.81252	HO174474 (Festuca rubra subsp. commutata, 8e-57)	Glycosyltransferase	135.3	183.4	1.35551
GO:0006605	Protein targeting	CATGAACTCGTACTCCATCGAACCGAA	SRR493690.64278	HO060672 (Festuca rubra subsp. commutata, 3e-51)	ZIM motif family protein	133.6	275.5	2.06213
GO:0006605	Protein targeting	CATGATTCGTACAGAAAGAATTGTCAA	SRR493690.107505	FD933085 (Agrostis capillaris, 5e-29)	ZIM motif family protein	207.4	391.4	1.88717
GO:0006605	Protein targeting	CATGATTCGCACAGAAAGAATTGTCAA	SRR493690.4676	DV853847 (Agrostis capillaris, 3e-17)	ZIM motif family protein	206.2	363	1.76043
GO:0016567	Protein ubiquitination	CATGCCCAGTCTGCAACGAGGAGGTAT	N/A	DT671972 (Lolium temulentum)	E3 ubiquitin ligase BIG BROTHER-like	47.27	90.9	1.923
GO:0051336	Regulation of hydrolase activity	CATGCCTTAGGCTACCAAAGTTTCTGT	SRR493690.38955	DT706157 (Festuca arundinacea, 2e-59)	Mitochondrial ATP synthase 6 kDa subunit	304.2	475.8	1.5641
GO:0051336	Regulation of hydrolase activity	CATGCCTTAGGCTACCAAAATTTCTTC	SRR493690.27602	HO060894 (Festuca rubra subsp. commutata, 4e-57)	Mitochondrial ATP synthase 6 kDa subunit	1102	1615	1.46552
GO:0009628	Response to abiotic stimulus	CATGAGTGGTAAAGATTGTTATGTGGT	SRR493690.29690	EG387314 (Leymus cinereus x Leymus triticoides, 2e-21)	20 kDa chaperonin	342.6	527.9	1.54086
GO:0009607	Response to biotic stimulus	CATGTTTCTGATGAATGTTATTCTTAT	N/A	HO060442 (Festuca rubra subsp. commutata)	Cytochrome b5	186.2	242.5	1.30236
GO:0010038	Response to metal ion	CATGATTCTTCTGTCCGTTTGTTCATA	SRR493690.15919	GW350537 (Cajanus cajan, 9e-06)	Metallothionein	888.1	1429	1.60905
GO:0006950	Response to stress	CATGCCTCTTGGGATGTTTAGCCATCG	N/A	AU248506 (Lolium multiflorum)	Aldehyde dehydrogenase family 7 member	38.94	72.2	1.85413
GO:0006950	Response to stress	CATGATACGGGTTTTTGTCAATGTACC	SRR493690.9871	GR512396 (Lolium perenne, 1e-39)	Hsp90-like protein	176.4	310.8	1.7619
GO:0006950	Response to stress	CATGAATCAGGTGATGCAGCTTCACGG	N/A	GO799863 (Festuca pratensis)	Cryptochrome-1	103.3	177.2	1.71539
GO:0006950	Response to stress	CATGATACGGGTTTTTGTCAGTGTACC	SRR493690.109921	GR513856 (Lolium perenne, 2e-67)	Hsp90-like protein	122.5	207.7	1.69551
GO:0006950	Response to stress	CATGAATCAGGTGATGCAGCTTCACAG	SRR493690.47111	DT671828 (Lolium temulentum, 1e-94)	Cryptochrome-1	51.08	81.22	1.59005
GO:0006950	Response to stress	CATGTATCTCCTCGTTTGTGTTTGCAT	SRR493690.1325	ES699117 (Lolium perenne, 2e-16)	Abscisic stress-ripening protein	780.9	1132	1.44961
GO:0006950	Response to stress	CATGTAATGGATTTGGTGAAATGCGCT	SRR493690.1932	GR341110 (Avena barbata, 5e-14)	Phospholipid hydroperoxide glutathione peroxidase	169.1	222.3	1.31461
GO:0006950	Response to stress	CATGCTTCCACGTGTTCTGTTGAGTAT	SRR493690.4108	HO060816 (Festuca rubra subsp. commutata, 4e-47)	Cysteine proteinase inhibitor	856.2	1090	1.27307
GO:0007165	Signal transduction	CATGTTTCTGTGTAGTGTGTACCGAGA	SRR493690.32583	HO061566 (Festuca rubra subsp. commutata, 6e-78)	ADP-ribosylation factor 1	157.5	253.5	1.60952
GO:0007165	Signal transduction	CATGTCCTAAATGAGATGCAAGAATCG	SRR493690.61340	EY458003 (Lolium perenne, 1e-95)	IAA gene family member; Auxin-responsive protein IAA30	147.7	216.2	1.46378
GO:0006351	Transcription, DNA-dependent	CATGACAATGGAGTTCTGATTAAATGG	N/A	CK802567 (Festuca arundinacea)	Transcription factor HBP-1a	654.1	1134	1.73368
GO:0006810	Transport	CATGCCTCCTATGTTATTACCCTGTGG	SRR493690.43363	HO061653 (Festuca rubra subsp. commutata, 1e-69)	Aquaporin/Plasma membrane intrinsic protein	238.8	570.8	2.39028
GO:0006810	Transport	CATGAATTTACCACAAATAATAACAAC	SRR493690.77918	HO061636 (Festuca rubra subsp. commutata, 2e-122)	Copper chaperone	108.8	209.8	1.92831
GO:0006810	Transport	CATGAATGGTGGATTTGATGTTGCGTT	SRR493690.33203	GO797733 (Festuca pratensis, 3e-34)	Transmembrane BAX inhibitor motif-containing protein	293.3	496.4	1.69247
GO:0006810	Transport	CATGTTCAATTTGCTTATGTAAAAACT	SRR493690.50125	HO162303 (Dactylis glomerata, 2e-38)	Aquaporin/Tonoplast intrinsic protein	1031	1637	1.58778
GO:0006810	Transport	CATGCTTTCTTGCAATCAACCTTGTTT	SRR493690.8549	FL686606 (Deschampsia antarctica, 1e-70)	ATP synthase subunit gamma	195.6	281.6	1.43967
GO:0006810	Transport	CATGCTATATGTATGATAATAGTACTT	SRR493690.34767	GT039152 (Festuca arundinacea, 4e-55)	Bet1/Sft1-related SNARE	204.6	282.4	1.38025
	Unavailable	CATGTTCAGATCAGTGAGTGATCGACG	N/A	GR509004 (Lolium perenne)	Uncharacterized protein LOC100835803 [Brachypodium distachyon]	45.92	93.12	2.02787
	Unavailable	CATGTTTCGGTTTCGCGGAATAATCGA	SRR493690.77697	HO061631 (Festuca rubra subsp. commutata, 2e-86)	Unknown protein	209.9	364.7	1.73749
	Unavailable	CATGTTCGGTTTCGCGGAATAATCGAT	SRR493690.63629	HO061449 (Festuca rubra subsp. commutata, 4e-74)	Unknown protein	107.3	179	1.66822
	Unavailable	CATGGTTCGGTTTCGCGGAATAATCGA	SRR493690.117487	HO061631 (Festuca rubra subsp. commutata, 2e-35)	Unknown protein	116.6	190.8	1.63636
	Unavailable	CATGAACCGTTGAGAATCCAACACTGA	SRR493690.25927	DT698780 (Festuca rubra subsp. commutata, 2e-102 )	Uncharacterized protein LOC100844447 [Brachypodium distachyon]	266.7	398.3	1.49344
	Unavailable	CATGAGTTTGTGGCTGATTTTGTTAGA	SRR493690.26333	N/A	Unknown protein	447.4	647.5	1.44725
	Unavailable	CATGAACCGTTGAGAATACAACACTGA	N/A	HO061360 (Festuca rubra subsp. commutata)	Unknown protein	386.4	557.1	1.44177
	Unavailable	CATGCCCGTCGTTATCTGATGGAACTG	SRR493690.63740	DT687088 (Festuca arundinacea, 5e-73)	Unknown protein	76.4	103.2	1.35079
	Unavailable	CATGACTCGTCTTGTGTGGGGAATCTC	SRR493690.36441	N/A	Unknown protein	470.6	600.2	1.27539

## Sheet: B - Plant Downregulated Tags
GO ID	GO term	SAGE tag sequence	454 accession	NCBI match	Putative protein ID	Mean E- TMM	Mean E+ TMM	E+ Mean fold change relative to E-
GO:0008150	Biological process	CATGTTCACCAGGCTGATTTACTCGTC	N/A	GO843980 (Festuca pratensis)	Transmembrane 9 superfamily member	37.85	5.6	-6.75893
GO:0008150	Biological process	CATGGCGACCAACCTACTGATCGACAG	N/A	ES700215 (Lolium perenne)	Hypothetical protein OsJ_00072 [Oryza sativa Japonica Group]	58.7	19.28	-3.04461
GO:0008150	Biological process	CATGTCTGTCTTGTAATGTCGGATCCT	SRR493690.23317	GO873860 (Festuca pratensis, 2e-57)	Predicted protein [Hordeum vulgare subsp. vulgare]	229.1	107.6	-2.12918
GO:0008150	Biological process	CATGGGACACCTATTTCATCCATTTCG	SRR493690.48257	DV864615 (Agrostis stolonifera, 1e-49)	Calcium-binding protein CML27	264.7	131.4	-2.01446
GO:0008150	Biological process	CATGTGTCCAAGCTGACCTCCTGCCTG	SRR493690.30976	HO060205 (Festuca rubra subsp. commutata, 2e-81)	Nitrilase-associated protein	394.7	202	-1.95396
GO:0008150	Biological process	CATGGATGGTTTATTCGTTGTTAGCTT	SRR493690.27692	EG466012 (Arabidopsis thaliana, 1e-06)	RNA recognition motif-containing protein	344.2	183	-1.88087
GO:0008150	Biological process	CATGGGACCTTACAACTAAGGAGCTTG	SRR493690.25272	DT713162 (Festuca arundinacea, 4e-125)	Fiber protein Fb34	157.5	85.29	-1.84664
GO:0008150	Biological process	CATGGGACCTTACAACTAAGGAGCTTT	SRR493690.85498	DT713162 (Festuca arundinacea, 2e-71)	Fiber protein Fb34	101	56.63	-1.78351
GO:0008150	Biological process	CATGTTGACTTCGTTACTATAGTATAC	N/A	GO793063 (Festuca pratensis)	Continuous vascular ring (cov1)protein	84.74	46.69	-1.81495
GO:0008150	Biological process	CATGTGGGCGTTCGGCGTCTTCTTCTC	SRR493690.52834	FD932983 (Agrostis capillaris, 6e-99)	Uncharacterized protein LOC100828553 [Brachypodium distachyon]	89.21	52.23	-1.70802
GO:0008150	Biological process	CATGTGTGGCCGTGCTGTTGTTTAGGC	SRR493690.78089	GO889336 (Festuca pratensis, 1e-65)	Predicted protein [Hordeum vulgare subsp. vulgare]	167.7	103.2	-1.625
GO:0008150	Biological process	CATGTGCAATCGATCAATCCGTGTCGG	SRR493690.54534	EG448754 (Arabidopsis thaliana, 3e-06)	RRNA intron-encoded homing endonuclease	284.7	182.6	-1.55915
GO:0008150	Biological process	CATGTGCGGTGATGACTGGAGAGGATC	SRR493690.57581	GR518219 (Lolium perenne, 9e-44)	Development and cell death domain protein	1205	819.9	-1.46969
GO:0008150	Biological process	CATGTTGACTTTGTTATTATAGTATAC	SRR493690.10134	GO794846 (Festuca pratensis, 6e-74)	Continuous vascular ring (cov1)protein	168.3	116.7	-1.44216
GO:0008150	Biological process	CATGTGCGGTGATGACTGCAGAGGATC	N/A	GO845919 (Festuca pratensis)	Development and cell death domain protein	2050	1436	-1.42758
GO:0008150	Biological process	CATGTTGACTTTGTTACTATAGTATAC	SRR493690.48372	GR515664 (Lolium perenne, 1e-61 )	Continuous vascular ring (cov1)protein	226.3	159.5	-1.41881
GO:0008150	Biological process	CATGTGGAAAAAAACTTGAAGTGTTTG	SRR493690.14494	HO061169 (Festuca rubra subsp. commutata, 2e-133)	Nitrilase-associated protein	312.3	223.4	-1.39794
GO:0008150	Biological process	CATGCGCGGTGATGACTGCAGAGGATC	SRR493690.54928	GR519721 (Lolium perenne, 2e-88)	GDA2/Development and cell death domain protein	1299	1027	-1.26485
GO:0008150	Biological process	CATGCCGTATCAATATGCTGTTCTTTC	SRR493690.54140	GR988048 (Coffea arabica, 3e-06)	Mitochondrial protein	243.6	211	-1.1545
GO:0005975	Carbohydrate metabolic process	CATGGTAATTGGTGATCGCCTATCTTC	SRR493690.99897	DT701179 (Festuca arundinacea, 3e-29)	Sucrose:sucrose 1-fructosyltransferase	353.3	129.3	-2.73241
GO:0005975	Carbohydrate metabolic process	CATGGTAATTGGTGATCGCCTATCTGC	SRR493690.81405	DT682941 (Festuca arundinacea, 6e-33)	Sucrose:sucrose 1-fructosyltransferase	559.3	205.3	-2.72431
GO:0045454	Cell redox homeostatis	CATGGTGCGGACCTTGCCGTGTCATCG	N/A	GO803944 (Festuca pratensis)	Thioredoxin H	540.9	240.9	-2.24533
GO:0045454	Cell redox homeostatis	CATGGTGCGGACCTTGCCGGGTCATTG	SRR493690.97153	HO061637 (Festuca rubra subsp. commutata, 3e-90)	Thioredoxin H	681.8	306.4	-2.2252
GO:0045454	Cell redox homeostatis	CATGGTGCGGACCTTGCCGTGTCATTG	N/A	HO060844 (Festuca rubra subsp. commutata)	Thioredoxin H	1317	606.2	-2.17255
GO:0045454	Cell redox homeostatis	CATGGTGTGGACCTTGCCGTGTCATTG	SRR493690.43020	HO060380 (Festuca rubra subsp. commutata, 1e-123)	Thioredoxin H	1184	546.6	-2.16612
GO:0044262	Cellular carbohydrate metabolic process	CATGTGAAGTTAGAGCAGAATGGGCTT	SRR493690.33747	HO169983 (Dactylis glomerata, 9e-41)	Citrate synthase, glyoxysomal precursor	177.6	123.5	-1.43806
GO:0016043	Cellular component organization	CATGGGGAGCCTTTACCGCAACCCTCC	N/A	GR511637 (Lolium perenne)	Actin	102.7	51.68	-1.98723
GO:0016043	Cellular component organization	CATGGGGAGCCTTTATCGCAACCCTCC	SRR493690.40180	HO060618 (Festuca rubra subsp. commutata, 1e-99)	Actin	161.7	84.17	-1.92111
GO:0016043	Cellular component organization	CATGTTTCCGACACCCGTCTGTAGATC	SRR493690.22353	GR511667 (Lolium perenne, 9e-57)	UDP-glucose 6-dehydrogenase	892	598.7	-1.48989
GO:0034641	Cellular nitrogen compound metabolic process	CATGCTGCTGCAAACAACAAGGTTTTC	SRR493690.80950	DT705717 (Festuca arundinacea, 2e-122)	Adenosine kinase	70.91	25.42	-2.78954
GO:0034641	Cellular nitrogen compound metabolic process	CATGGCGCCAGCGTTCATCTGTTATAT	SRR493690.24886	DV858682 (Agrostis capillaris, 3e-81)	Cysteine desulfurylase	209.3	108.9	-1.92195
GO:0006260	DNA replication	CATGTAACTGCATCCGGTGCGGTTATA	SRR493690.97687	EG453191 (Arabidopsis thaliana, 3e-06)	Replication protein A1-like	98.05	44.35	-2.21082
GO:0006091	Generation of precursor metabolites and energy	CATGCAATGCTTTTCTCCTCAAGGTTA	N/A	GO837355 (Festuca pratensis)	Enolase	193.6	83.83	-2.30944
GO:0006091	Generation of precursor metabolites and energy	CATGCAATGCTCTCCTCCTCAAGGTTA	N/A	AU245758 (Lolium multiflorum)	Enolase	199.2	92.21	-2.16029
GO:0006091	Generation of precursor metabolites and energy	CATGTGTCCTTTGACTGCAATATGTCT	SRR493690.75261	AU248414 (Lolium multiflorum, 6e-87)	NADH dehydrogenase [ubiquinone] 1 alpha subcomplex subunit	415.7	222.2	-1.87084
GO:0006091	Generation of precursor metabolites and energy	CATGGAGCGCCGTGACAAGAAGCTCGT	SRR493690.40325	HO060120 (Festuca rubra subsp. commutata, 3e-151)	NADH dehydrogenase [ubiquinone] 1 alpha subcomplex subunit 1	318.3	172	-1.85058
GO:0006091	Generation of precursor metabolites and energy	CATGGAGCATCGATTTGGCTCTTCCTA	SRR493690.15896	HO060579 (Festuca rubra subsp. commutata, 6e-103)	Ubiquinol-cytochrome c reductase complex 7.8 kDa protein	126	88.23	-1.42809
GO:0006629	Lipid metabolic process	CATGGAGGACCTGATCGAGATCGGCGA	SRR493690.36574	GR282190 (Agrostis stolonifera, 3e-35)	Patatin-like phospholipase family protein	186.7	79.48	-2.34902
GO:0006629	Lipid metabolic process	CATGGAGGATCTGATCGAGATCGGCGA	SRR493690.36908	GR281815 (Agrostis stolonifera, 2e-78)	Patatin-like phospholipase family protein	176.8	90.49	-1.95381
GO:0006629	Lipid metabolic process	CATGGAGGCGCTGATCGAGATCGGTGA	SRR493690.21197	GR516924 (Lolium perenne, 2e-61)	Patatin-like phospholipase family protein	137.6	71.41	-1.9269
GO:0006629	Lipid metabolic process	CATGACAGATAACACACGGACGGCCAT	SRR493690.73760	GR519658 (Lolium perenne, 2e-31)	Antisense, Omega 6 fatty acid desaturase	337	215.8	-1.56163
GO:0006629	Lipid metabolic process	CATGGCCGTCCGTGTGTTATCTGTCAT	SRR493690.73760	GR519658 (Lolium perenne, 7e-31)	Omega 6 fatty acid desaturase	345.7	221.5	-1.56072
GO:0006629	Lipid metabolic process	CATGGCAGTTAGTTTGTTGCTGGATAG	SRR493690.51536	GT045858 (Festuca arundinacea, 1e-89)	4-hydroxy-3-methylbut-2-enyl diphosphate reductase	286.8	186.9	-1.53451
GO:0006629	Lipid metabolic process	CATGGCCGTCCGTGTGTTGTCTGTCAT	SRR493690.21050	AU250888 (Lolium multiflorum, 5e-49)	Omega 6 fatty acid desaturase	346.4	229.3	-1.51068
GO:0008152	Metabolic	CATGTGGTGGCAGAAGTGTGTGACTTA	SRR493690.118417	GO896309 (Festuca pratensis, 3e-09)	Esterase/lipase domain-containing protein	237.2	167.6	-1.41527
GO:0008152	Metabolic	CATGTGGTGGCAGAAGTGTGTGACTAT	SRR493690.48857	DV861766 (Agrostis stolonifera, 5e-74)	Esterase/lipase domain-containing protein	271	196.1	-1.38195
GO:0055114	Oxidation reduction process	CATGGAGAACTAGGTGTCCTCGCCTGC	SRR493690.37507	HO173436 (Dactylis glomerata, 4e-84)	Alcohol dehydrogenase, Adh1	149.7	90.66	-1.65122
GO:0015979	Photosynthesis	CATGTGATGAAGACTAAGAGTGTAGGG	SRR493690.11246	GW351246 (Cajanus cajan, 2e-07)	Photosystem II 10 kDa polypeptide	150.9	111.3	-1.3558
GO:0006464	Protein modification	CATGGCAGTTAGTTTGTTGCTGGATCA	SRR493690.25580	HO061319 (Festuca rubra subsp. commutata, 2e-72)	Peptidyl-prolyl isomerase FKBP12; 12kDa FK506-binding protein; Immunophilin FKBP12; Peptidyl-prolyl cis-trans isomerase; Rotamase	259.2	166.3	-1.55863
GO:0006464	Protein modification	CATGTTGCAGGCAGTGTGTACGTTTGT	SRR493690.23896	GO889864 (Festuca pratensis, 7e-123)	Pti1-like S/T protein kinase	541.9	339.2	-1.59758
GO:0006464	Protein modification	CATGTAACTCTACTATTTGAGTGATTT	N/A	GO880611 (Festuca pratensis)	Protein phosphatase 2C	123.5	77.55	-1.59252
GO:0006464	Protein modification	CATGTGGCAGGCAGTTTGTACGTTTGT	N/A	GO867267 (Festuca pratensis)	Pti1-like S/T protein kinase	411.9	261	-1.57816
GO:0006464	Protein modification	CATGTGGCAGGCAGTGTGTACGTTTGT	SRR493690.53068	GR511808 (Lolium perenne, 4e-115)	Pti1-like S/T protein kinase	744.3	476.2	-1.563
GO:0006464	Protein modification	CATGTAACTCTACTATTTGAATGATTT	SRR493690.46575	DV864327 (Agrostis stolonifera, 6e-63)	Protein phosphatase 2C	279.1	199.8	-1.3969
GO:0006605	Protein targeting	CATGCTAAGCAAAAGTTCGTACAAAGA	SRR493690.67746	HO061002 (Festuca rubra subsp. commutata, 6e-102)	ZIM motif family protein	459.9	193.2	-2.38043
GO:0006605	Protein targeting	CATGCTAAGCAAAAGTTAGTACAAAGT	SRR493690.52623	DV862519 (Agrostis stolonifera, 1e-100)	ZIM motif family protein	849.6	360.8	-2.35477
GO:0006605	Protein targeting	CATGCTAAGCAAAAGTTAGTACAAAGA	SRR493690.19503	HO061002 (Festuca rubra subsp. commutata, 5e-89)	ZIM motif family protein	1492	901.7	-1.65465
GO:0016567	Protein ubiquitination	CATGGAGCAGAGAGTTTTCCTTCCCTT	SRR493690.87554	CI543999 (Oryza sativa, 4e-08)	Photoperiod responsive protein	168.8	63.15	-2.673
GO:0009628	Response to abiotic stimulus	CATGGGGAAAATAATCGATGTAGCCTT	SRR493690.51806	HO132420 (Dactylis glomerata, 7e-07)	E3 ubiquitin-protein ligase HERC2/UVB resistance protein	131.9	77.43	-1.70347
GO:0009607	Response to biotic stimulus	CATGGAGTGAAGGAGATAAAGGAACTT	SRR493690.34432	GR352346 (Avena barbata, 1e-15)	1-aminocyclopropane-1-carboxylate oxidase; Ethylene-forming enzyme	865.8	412.7	-2.09789
GO:0009719	Response to endogenous stimulus	CATGTTGGCTACGTTGTGTAAGCTTTT	SRR493690.91556	HO060834 (Festuca rubra subsp. commutata, 2e-162)	Zinc finger A20 and AN1 domain-containing stress-associated protein	230.5	163.2	-1.41238
GO:0010038	Response to metal ion	CATGGCGACGCTCTCACGTACCAGCCG	SRR493690.74951	GW358890 (Cajanus cajan, 3e-06)	Metallothionein-like protein	1459	516.9	-2.8226
GO:0006950	Response to stress	CATGGAGACGTCAGCTCTCGACTCGAC	N/A	GR521449 (Lolium perenne)	Ras-related protein RABA5c-like	3.534	0.8283	-4.26657
GO:0006950	Response to stress	CATGGAGTTCTGCATCTGCCTGCTGCT	SRR493690.37651	DT714131 (Festuca arundinacea, 2e-78)	Stress-induced hydrophobic protein	97.39	27.7	-3.51588
GO:0006950	Response to stress	CATGGAGTTCTGCATCCGCCTTCTGCT	SRR493690.40209	HO061417 (Festuca rubra subsp. commutata, 8e-92)	Stress-induced hydrophobic protein	97.16	27.7	-3.50758
GO:0006950	Response to stress	CATGGAGTTCTGCATCTGCCTTCTGCT	SRR493690.33843	HO061417 (Festuca rubra subsp. commutata, 1e-80)	Stress-induced hydrophobic protein	108	35.94	-3.00501
GO:0006950	Response to stress	CATGGCCGGAGATGATGATGCCCCTGC	N/A	GR509013 (Lolium perenne)	Heat shock cognate 70 kDa protein 1	22.19	10.16	-2.18406
GO:0006950	Response to stress	CATGTCGGAGGAATCTGGTCGCCCTCT	N/A	GO855803 (Festuca pratensis)	Nitrate-induced NOI protein	75.68	38.84	-1.94851
GO:0006950	Response to stress	CATGGACAAGATCAAGGACAAGCTGCC	SRR493690.20099	DT707692 (Festuca arundinacea, 1e-43)	Dehydrin-/LEA group 2-like protein	136	73.73	-1.84457
GO:0006950	Response to stress	CATGCAACATAGTGTGCTGCAGAACCA	SRR493690.43531	ES424595 (Pseudotsuga menziesii, 3e-06)	Heat shock 70 kDa protein	195.5	118.6	-1.6484
GO:0006950	Response to stress	CATGATGATGCAAATTCTTGTGCTGTT	SRR493690.67722	HO061471 (Festuca rubra subsp. commutata, 2e-83)	Stress-induced hydrophobic protein	1171	745.3	-1.57118
GO:0006950	Response to stress	CATGTGATGTTATTTGGATTGGTTTAG	SRR493690.25602	GO793698 (Festuca pratensis, 2e-83)	L-ascorbate peroxidase	237.1	189.1	-1.25383
GO:0016070	RNA metabolic process	CATGCAGCTTCTGCGTGACAACTTGAG	SRR493690.51649	GO878612 (Festuca pratensis, 4e-50)	14-3-3 protein	25.41	6.007	-4.23006
GO:0016070	RNA metabolic process	CATGCCGTCATAAACTCTGCATCATCC	N/A	GR523170 (Lolium perenne)	DEAD-box ATP-dependent RNA helicase 56	18.41	7.07	-2.60396
GO:0016070	RNA metabolic process	CATGCAGCTTCTGCGTGACAACTTGAC	SRR493690.78749	GR513131 (Lolium perenne, 6e-92)	14-3-3 protein	10.21	3.923	-2.6026
GO:0016070	RNA metabolic process	CATGCTGACCTTGCGTCCATCGATCGT	SRR493690.94454	CJ910238 (Triticum aestivum, 1e-15)	Multiubiquitin-chain-binding protein Mcb1	104.5	56.7	-1.84303
GO:0016070	RNA metabolic process	CATGTGTCCTGTATCATTTAGCTAGCC	SRR493690.20175	HO060148 (Festuca rubra subsp. commutata, 3e-84)	Actin depolymerizing factor	228.6	139.4	-1.63989
GO:0016070	RNA metabolic process	CATGGCCGGGCTGGAGGACTTGATTTC	N/A	GT034127 (Festuca arundinacea)	IQ calmodulin-binding motif family protein	114.7	91.23	-1.25726
GO:0007165	Signal transduction	CATGCAAGTTATGTTGTATCCTAGCTC	N/A	GT039470 (Festuca arundinacea)	Diacylglycerol kinase	191.1	114.8	-1.66463
GO:0007165	Signal transduction	CATGTAAGTTATGTTGTATCCCAGCTC	N/A	GO864750 (Festuca pratensis)	Diacylglycerol kinase	190.3	115.1	-1.65334
GO:0007165	Signal transduction	CATGTAAGTTATGTTGTATCTTAGCTC	N/A	GO845546 (Festuca pratensis)	Diacylglycerol kinase	192.2	116.9	-1.64414
GO:0007165	Signal transduction	CATGTTCCTATCGTCAAACTGCCATTC	SRR493690.85883	EG379675 (Leymus cinereus x Leymus triticoides, 3e-35)	ADP ribosylation GTPase-like protein	263.2	176.7	-1.48953
GO:0007165	Signal transduction	CATGTAAGTTATGTTGTATCCTAGCTC	SRR493690.95688	GO855573 (Festuca pratensis, 9e-56)	Diacylglycerol kinase	225.7	152.2	-1.48292
GO:0007165	Signal transduction	CATGCTAGAGGAGTGGATACAAACATT	N/A	GO802816 (Festuca pratensis)	Heterogeneous nuclear ribonucleoprotein A1/RNA binding protein	95.6	67.49	-1.41651
GO:0007165	Signal transduction	CATGCTAGAGGAGCGGATACAAACATT	SRR493690.16196	GR509130 (Lolium perenne, 4e-159)	Heterogeneous nuclear ribonucleoprotein A1	222.3	158	-1.40696
GO:0007165	Signal transduction	CATGTTCCTATGGTCAAACTGCCATTC	SRR493690.18038	GO878569 (Festuca pratensis, 8e-67)	ADP ribosylation GTPase-like protein	310.6	223.2	-1.39158
GO:0006351	Transcription, DNA-dependent	CATGGAGGAGACCGCCTTCTCGCTGGA	SRR493690.83368	DV859065 (Agrostis capillaris, 2e-56)	WRKY transcription factor	96.7	41.4	-2.33575
GO:0006351	Transcription, DNA-dependent	CATGGAAGGTTAATTAGTTCGTTGCTT	SRR493690.84866	DV862578 (Agrostis stolonifera, 2e-17)	Ethylene-responsive transcription factor	139.7	62.73	-2.227
GO:0006351	Transcription, DNA-dependent	CATGGGGAAGCGTCTCCTCCTAAGAAC	N/A	GT040293 (Festuca arundinacea)	Ethylene Insensitive 3 protein/Ethylene signal transcription factor	44.14	23.68	-1.86402
GO:0006351	Transcription, DNA-dependent	CATGTTGCAGTTCCTTTGAAAGTAAGG	N/A	DT673163 (Lolium temulentum)	Ethylene-responsive transcription factor	193.4	105.9	-1.82625
GO:0006351	Transcription, DNA-dependent	CATGGACGAGCCCAGGCGGTGGCTCGA	N/A	DT702938 (Festuca arundinacea)	EF-hand Ca2+-binding protein CCD1	225.2	168.2	-1.33888
GO:0006412	Translation	CATGAACCATTTGTAATGCTTTAAATT	N/A	GR508986 (Lolium perenne)	Rubber elongation factor protein (REF)/Stress-related protein	63.76	8.883	-7.17776
GO:0006412	Translation	CATGGAGATCGCGTCGCTCGAGAAGTT	N/A	GO888647 (Festuca pratensis)	60S ribosomal protein L22-2	34.53	13.39	-2.57879
GO:0006412	Translation	CATGCAAGCAAGCTTGAGGGGTCTACC	N/A	GO799743 (Festuca pratensis)	RNA recognition domain containing protein/Polypyrimidine tract-binding protein homolog	26	12.93	-2.01083
GO:0006412	Translation	CATGGGTGAAGAACAGATCTGCCCCGT	N/A	DT699041 (Festuca arundinacea	Eukaryotic translation initiation factor 5A	1443	808.8	-1.78412
GO:0006412	Translation	CATGGGCGAAGAACAGATCTGCGCCGT	N/A	DT704841 (Festuca arundinacea)	Eukaryotic translation initiation factor 5A	1438	806.9	-1.78213
GO:0006412	Translation	CATGGGTGAAGAACAGATCTGCGCTGT	N/A	DT688621 (Festuca arundinacea)	Eukaryotic translation initiation factor 5A	1454	816.5	-1.78077
GO:0006412	Translation	CATGGGTGAAGAGCAGATCTGCGCCGT	N/A	DT686053 (Festuca arundinacea)	Eukaryotic translation initiation factor 5A	1518	881.8	-1.72148
GO:0006412	Translation	CATGGGTGAAGAACAGATCTGCGCCGT	SRR493690.25969	HO060566 (Festuca rubra subsp. commutata, 2e-142)	Eukaryotic translation initiation factor 5A	1833	1114	-1.64542
GO:0006412	Translation	CATGGTCGAGGGTACTACAATTGAGAC	SRR493690.40824	EY457968 (Lolium perenne, 3e-75)	60S ribosomal protein L21	51.8	38.28	-1.35319
GO:0006810	Transport	CATGTGGCTTAGTCGATGCAAAAAAGG	N/A	GO800344 (Festuca pratensis)	Lysine histidine transporter	30.59	9.057	-3.3775
GO:0006810	Transport	CATGGTGCTTGTTTGTAAATCACTTTC	SRR493690.80462	CJ581180 (Triticum aestivum, 1e-25 )	Equilibrative nucleoside transporter 3	278.4	98.7	-2.82067
GO:0006810	Transport	CATGCTGGATCTCTAGATAGTGCTTGT	SRR493690.95796	GR361298 (Avena barbata, 2e-22)	Farnesylated protein 1	169.5	69.97	-2.42247
GO:0006810	Transport	CATGGAGCGCCGTGACAAGAAACTCGT	N/A	HO061038 (Festuca rubra subsp. commutata)	NADH dehydrogenase (ubiquinone) 1 alpha subcomplex 1	263.9	136.8	-1.92909
GO:0006810	Transport	CATGTTTGCTACTTTCTCTTAGCACAC	N/A	ES699110 (Lolium perenne)	NADH dehydrogenase [ubiquinone] 1 beta subcomplex subunit 2	24.8	13.87	-1.78803
GO:0006810	Transport	CATGTGTAACACACTTGTATTTGGTAT	SRR493690.14979	DY543454 (Agrostis stolonifera, 7e-17)	Lipid binding proline-rich protein/Cortical cell-delineating protein precursor	411.7	230.4	-1.78689
GO:0006810	Transport	CATGGAAGGATACCGTCTAAGCCATGA	N/A	HO060130 (Festuca rubra subsp. commutata)	Cytochrome c oxidase subunit, COX VIIa-like protein	160.1	96.54	-1.65838
GO:0006810	Transport	CATGTTGGGTCTGGAATTGTCGTCCCT	SRR493690.71298	GR336475 (Avena barbata, 1e-74)	Signal recognition particle receptor alpha subunit	506.8	308.4	-1.64332
GO:0006810	Transport	CATGGAGAGTACTGTTTTGCCTGTAGA	SRR493690.33537	GR326717 (Avena barbata, 5e-28)	Pyrophosphate-energized vacuolar membrane proton pump;Pyrophosphate-energized inorganic pyrophosphatase; H(+)-PPase	119.6	74.62	-1.60279
GO:0006810	Transport	CATGCATCTCCTCGTCAGAGATCGAGA	N/A	DT682545 (Festuca arundinacea)	Lipid-transfer protein 1	1998	1269	-1.57447
GO:0006810	Transport	CATGCATCTCCCCGTTAGAGATCGAGA	SRR493690.9919	HO159107 (Dactylis glomerata,3e-43)	Lipid-transfer protein, type 1	5464	3599	-1.5182
GO:0006810	Transport	CATGCATCTCCCCGTCAGAGATCGAGA	SRR493690.67130	HO159107 (Dactylis glomerata,1e-53)	Lipid-transfer protein, type 1	7836	5167	-1.51655
GO:0006810	Transport	CATGTGCAGTGTATGCATATCTGGATC	SRR493690.23514	GR517595 (Lolium perenne, 2e-22)	Phospholipid transfer protein, type 1	9296	6438	-1.44393
GO:0006810	Transport	CATGAGGTGCGTGGCAACGGGTCATTT	SRR493690.51616	GO858410 (Festuca pratensis, 9e-96)	Phytochelatin synthetase	776.1	541.9	-1.43218
GO:0006810	Transport	CATGAGGTGCGCGGCAATGGGTCATTT	N/A	GO794331 (Festuca pratensis)	Phytochelatin synthetase	567.7	397.3	-1.4289
GO:0006810	Transport	CATGAGGTGCGCGGCAACGGGTCATTC	N/A	GO799684 (Festuca pratensis)	Phytochelatin synthetase	495.4	348.4	-1.42193
GO:0006810	Transport	CATGAGGTGCGCGGCAACGGGTCATTT	SRR493690.2744	GO800852 (Festuca pratensis, 8e-49)	Phytochelatin synthetase	977.7	688.2	-1.42066
GO:0006810	Transport	CATGTCACTGTAACCTTCATTGTACAA	SRR493690.57722	DT705443 (Festuca arundinacea, 7e-63)	Transmembrane amino acid transporter protein/Amino acid permease 4-like isoform	233.3	165.3	-1.41137
GO:0006810	Transport	CATGTGGTGAAGACTAAGAGTGTAGGG	SRR493690.44546	DT705443 (Festuca arundinacea, 5e-54)	Transmembrane amino acid transporter protein/Amino acid permease 4-like isoform	143	105.2	-1.35932
	Unavailable	CATGGCGATGCGGTGGAGAAGACCAGG	SRR493690.43473|	N/A	Unknown protein	189.9	74.29	-2.5562
	Unavailable	CATGGAAGGTTAGTTCGTTGCTTGGCA	SRR493690.50230	N/A	Unknown protein	313.2	124.3	-2.51971
	Unavailable	CATGGAGCCGTCCACAACATTGTTGTT	SRR493690.37233	ES700383 (Lolium perenne, 2e-73)	Unknown protein	611.2	245.6	-2.4886
	Unavailable	CATGTCTGTCTTGTAATGTTGGATCCT	SRR493690.77061	GR360344 (Avena barbata, 1e-54)	Unknown protein	181.03	81.03	-2.23411
	Unavailable	CATGGACCCTGGTACGACGAATCATCC	SRR493690.47258	N/A	Unknown protein	333	157.5	-2.11429
	Unavailable	CATGGACCCCGGTACGACGAATCATCC	SRR493690.28658	GO788676 (Festuca pratensis, 3e-56)	Unknown protein	294.8	140.2	-2.10271
	Unavailable	CATGGGACACCTGTTTCATCCATTTCG	SRR493690.58640	N/A	Unknown protein	276.3	137.3	-2.01238
	Unavailable	CATGTAACTGCATCCGGTGCGGCTATA	SRR493690.12709	GW347950 (Cajanus cajan, 9e-06)	Unknown protein	245.9	124.9	-1.96878
	Unavailable	CATGCAGTCGATGCCAAATGTGTCTGT	SRR493690.46864	GW356742 (Cajanus cajan, 5e-07)	Unknown protein	265.7	138.6	-1.91703
	Unavailable	CATGTTTATGAACCACACTGCAATGGG	SRR493690.3080	GR358925 (Avena barbata, 2e-41)	Unknown protein	686.5	358.9	-1.91279
	Unavailable	CATGTATACTGCAATAGCTCTGGCCTC	SRR493690.2868	ES699970 (Lolium perenne, 5e-13)	Unknown protein	286.6	154.2	-1.85863
	Unavailable	CATGCAACACAGTGTGTTTCTCTATGT	SRR493690.16935	N/A	Unknown protein	212.5	114.7	-1.85266
	Unavailable	CATGTGAGTTGTGTGCGTTTCTGTGGT	N/A	CK802948 (Festuca arundinacea)	Unknown protein	516.6	290.9	-1.77587
	Unavailable	CATGCAGTAGATGGTCGTTGCGTTGGC	SRR493690.72766	N/A	Unknown protein	318.6	179.8	-1.77197
	Unavailable	CATGGATGCCAAATTGTAAAATTCGTC	SRR493690.19171	N/A	Unknown protein	153.9	89.26	-1.72418
	Unavailable	CATGTGGATTGTGTGCGTTTCTGTGTG	SRR493690.29020	CB860722 (Hordeum vulgare, 3e-10)	Unknown protein	554.9	331.5	-1.67391
	Unavailable	CATGAGACTCCCGTGCTCAGTTATCTA	SRR493690.23729	N/A	Unknown protein	399.9	243.2	-1.64433
	Unavailable	CATGTAAATTTGATTCTGAGACGTGTA	SRR493690.6785	DV862818 (Agrostis stolonifera, 2e-32)	Unknown protein	407.1	253.3	-1.60719

## Sheet: C - Top Endophyte Tags
SAGE tag	Mapped match	EST/protein match, e value	E. festucae E2368 contig	Gene identification	Mean % mappable tags
CATGAACTGATTTAGATTGGGAAATGG	SRR493691.19548	CA820692, 1e-140	165	NC12 (epichloae specific)	10.12
CATGTTCTAGAGCCAAAAACGAATGCA	SRR493691.12929	XP_002566698, 8e-38	476	Secreted, Antifungal protein (small, cysteine-rich)	6.34
CATGTCCAATTCTGAATGCGGGAAATG	SRR493690.59639	XP_001262150, 2E-16	441	Secreted, Unknown function (small, cysteine-rich)	4.6
CATGGTTTAACTCGGATTGCAAACTTG	SRR493691.55163	FJ648718, 7e-121	122	Secreted, Subtilisin protease	2.6
CATGCAGCCGATGGCACGACAAACTCC	SRR493691.16186	GO790140, 1e-163	293	Unknown function (epichloae specific)	2.58
CATGTTAGATGAGATTAGGATAGCCTC	SRR493691.34496	GO886828, 1e-75	56	Secreted, Unknown function (epichloae specific)	1.9
CATGTAAATGGACTCCAATAACGCTTC	SRR493691.15406	CA820705, 8e-114	200	Secreted, NC25 (gigA) (epichloae specific)	1.45
CATGACTGGATATGCGTCGTGGGATAG	SRR493691.46417	EG995154, 0	171	Secreted, Conidiation associated	1.37
CATGGTCTTCTCCAGCGAATGCCAGCT	SRR493691.19548	CA820692, 1e-140	165	Antisense, NC12 (epichloae specific)	1.17
CATGGGTCGCTATCCGATTGTACTCGC	SRR493691.31334	EG993870, 1e-95	204	Unknown function (epichloae specific)	1.13623
CATGGTTGTATGGAGGAGAAAGACACT	SRR493691.38494	EFY93277, 5e-20	190	Unknown function, glucose repressible Grg1	1.04
CATGAGTAATTGTTTTTCGTACAAGTC	SRR493690.32961	CBQ71566, 4e-06	176	Secreted, Unknown function	1.02
CATGACGCTCCTTCGTCTGTCTAATTA	SRR493691.32405	GO886813	326	Secreted, Unknown function (small, cysteine-rich)(epichloae specific)	1.01
CATGATGAGACCATCGCAAAGTGATGT	SRR493691.6870	GO815387, 0	292	Secreted, Unknown function (small, cysteine-rich)(epichloae specific)	0.97
CATGAATACTACGTATGTTTCCGTGTC	AFRX01000912	EFY86898, 1e-15	912 1	Secreted, Unknown function (small, cysteine-rich)	0.87
CATGGGATTTGGACCACTAGCTTAGCT	SRR493691.52692	No match	24	Unknown function (epichloae specific)	0.84
CATGGTCTTGTTTTCTGTTCCCGAGAT	SRR493691.35651	No match	56	Secreted, Unknown function (epichloae specific)	0.76
CATGAAGTTGAAATTGACGGACAAGTT	SRR493691.71157	EFY98496, 5e-06	161	Mismatched base pair and cruciform DNA recognition protein	0.62
CATGTCCAGACCTTGTGTCAGACAACG	SRR493691.48167	GO791395, e-148	309	Secreted, Unknown function (small, cysteine-rich)(epichloae specific)	0.62
CATGTGTCCAGGCAGCTTACTACACAT	SRR493691.69494	EAU37692, e-09	202	Secreted, Unknown function, RNase domain	0.61
CATGCTGTAACGTGAATGCGAAGAATC	SRR493691.28949	AEL88909, 6e-17	127	Secreted, Unknown function (small, cysteine-rich)	0.55
CATGACTGTAGCTACGTCTGCCTCAAT	SRR493691.4628	EGX87641, 7e-07	59	Secreted, Unknown function, (small, cysteine-rich)	0.52
CATGGTCTCGGAGGGAATGAGAGAGCC	SRR493691.50056	GO791519, 2e-111	288	Unknown function (epichloae specific)	0.51
CATGGTCTGGCTTTTGCAACAACAACG	SRR493691.29941	GO791107, 0	184	Secreted, Unknown function (epichloae specific)	0.4
CATGATCAAGCGCAGGGATGATGGAGG	SRR493691.24324	EED49688, 2e-14	38	Unknown function	0.37
CATGTAGCTCAGTTTTAGTCCGTGTTA	SRR493691.20804	EF200342, 5e-21	69	Secreted, SGNH-hydrolase	0.34
CATGGGACGGGTTGTCAATGCGCATAT	GO819631	XP_003344790, 2e-26	160	Secreted, Unknown function (small, cysteine-rich)	0.34
CATGCAACGTGGTAATCAAAAAAGTAT	SRR493690.27690	EFY87061, 2e-89	269	Cell wall protein	0.32
CATGGTCACCTTGATTTCTAATACGGC	SRR493691.7706	EFQ35058, 3e-24	20	Plasma membrane proteolipid	0.31
CATGATGTGCTAGGAAGTAAAAAAAAC	SRR493691.6187	EG996229, 3e-94	180	Translation elongation factor 1-alpha	0.31
CATGATAATAGATTCCTGTTTTTCCAT	SRR493691.56235	CV650329, 4e-103	296	Glyceraldehyde-3-phosphate dehydrogenase	0.31
CATGGCTAGCGAGTCTGACACAGACGG	SRR493691.6776	GO830052, 0	93	Mitochondrial 37S ribosomal protein S27	0.29
CATGTAGCCGCTCCTTATAAGAGAGGT	SRR493691.10129	No match	264	Secreted, Unknown function (small, cysteine-rich)(epichloae specific)	0.29
CATGAATGAAATGGCATAAAGACAAAA	SRR493691.29806	EFY99797, 7e-05	37	Heat shock protein 90	0.25
CATGTGTATTACTCGGAAAACTCGGTA	SRR493691.6738	EG995366, 0	77	Cytochrome C oxidase polypeptide	0.25
CATGATTTGATCTATGGGAGTCGTTTT	SRR493691.32345	EFY90153, 7e-40	264	AN1-type zinc finger protein	0.25
CATGATTTGCTTACTCGAGCGAGTTCT	SRR493690.59265	GT218782,4e-69	127	Secreted, Unknown function (small, cysteine-rich)(epichloae specific)	0.24
CATGTTATGCAAGATAACCAGGGAATA	GO818432	No match	340	Secreted, Unknown function (small, cysteine-rich)	0.24
CATGACATAAAGACTGTATGGAAAAAT	SRR493691.5597	GO815188, 2e-96	187	Nucleoside diphosphate kinase	0.23
CATGTCTTCTTGCGAATCATTAGCTGT	GO818202	EFY96442, 2e-83	171	Secreted, Unknown function	0.22
CATGAATTGGTTCTCTTAATATCCCGG	SRR493691.14673	EG996776, 4e-135	71	Secreted, Unknown function (small, cysteine-rich)	0.19
CATGTTGGGAGTGTGAATTGGCCGTGA	SRR493691.31313	No match	204	Unknown function (epichloae specific)	0.19
CATGGTCTCACGGAATGAGAGTTTGTT	SRR493691.12480	GO819316, 2e-111	218	Unknown function	0.19
CATGAAAGACGTCTCTTCGTGATTGCT	SRR493691.47037	GO817437, e0	34	Unknown function	0.18
CATGTACAAACGAAGCTGGGAGATGGG	SRR493691.14512	EG998484, 0	44	Unknown function	0.18
CATGATAACGGATTCTGGTCTTGATTT	SRR493691.14898	EFY91352, 4e-21	182	Histone H4	0.18
CATGTCTACTTCCATCACCCAGTTTCC	SRR493691.6113	EFY93277, 3e-20	190	Antisense, Unknown function, glucose repressible Grg1	0.18
CATGGATAATCTGACTTTGCTTGAAAA	SRR493691.57438	EHA54518, 2e-11	120	L-amino acid oxidase	0.17
CATGCCGAGCTATATTGTAACGCTGAA	SRR493691.2752	EFZ04036, 5e-27	123	Pyruvate dehydrogenase kinase	0.16
CATGAAAATACACGGCTTCGACACTTT	SRR493691.21924	EFZ00789, 2e-06	160	60S acidic ribosomal protein P2	0.16
CATGATAGTACCAAACGGATGCATCGT	SRR493691.36205	EFZ00526, 7e-61	365	40S ribosomal protein S15	0.16
CATGATTGGGATGGAGTCTGGTTTTGT	SRR493691.10823	EGR45159, 3e-41	35	40S ribosomal protein S26E	0.15
CATGAAGTCGTTTAACCAGGGAGAGTA	GO818917	EHK16902, 1e-60	37	Secreted, Deoxyribonuclease NucA/NucB superfamily protein	0.15
CATGATTGTAAAATTGATTTTAGTATA	SRR493691.8121	EGX89024, e-37	153	Glutaredoxin Grx1	0.15
CATGCCGTGCTGGGTCTGGATACATTT	GG732183	EFY87022, 4e-162	234	Unknown function	0.13
CATGTCGGCTCCCTTGTAAGGCATTTT	EU515140	GO818859, 0	464	Antisense, NC25 secreted protein (epichloae specific)	0.13
CATGTATCGAGCGAAAAAGGATGGACC	SRR493691.3876	GO815413.1, 2e-112	34	Secreted, Unknown function	0.12
CATGAATGAAACTCAGACTCCCCCTCC	SRR493691.34496	GO790021, e0	56	Antisense, Unknown function (epichloae specific)	0.12
CATGCGTACGGAATGCCCTCTCTTCTG	SRR493691.17360	GO886317, e0	59	Unknown function (epichloae specific)	0.12
CATGAATAAGATTACCTTGTTGTTCTA	SRR493691.27396	EGX94881, e-44	93	Small nuclear ribonucleoprotein	0.12
CATGAACCCTGATGGCCTTGTCGTCCT	SRR493691.3438	GO886873, 2e-100	104	Translationally-controlled tumor protein	0.12
CATGCCAAGAATCTCATCCTCCCATCC	SRR493691.17326	ADY38649, 3e-25	127	Secreted, Unknown function	0.12
CATGAGCTTGGGGACGGGTCTTTAGTC	SRR493691.14564	GO815112, 0	190	Secreted, Unknown function	0.12
CATGTCTCAGTCGCTGAGCACCGAAGA	ADFL02000285	No match	285	Secreted, Unknown function (small, cysteine-rich)	0.12
CATGTATTGTGTTTCAAGGAAATCCAG	SRR493691.35699	EG995636, 8e-82	35	Secreted, Unknown function	0.11
CATGGCATCACTGATAGCAATGGCATC	GO806801	EFY86545, 2e-142	52	WD domain-containing protein	0.11
CATGGACAGCAATTGAGCCATTGTGGA	SRR493691.6912	AEO11785, 2e-08	72	Cu/Zn superoxide dismutase	0.11
CATGTCTGGATTGGTAATACATAGGGT	SRR493691.13898	EG991981, 3e-46	141	Secreted, Covalently-linked cell wall protein	0.11
CATGAAATCAAAGGTGTTTGGGTTTCG	SRR493691.52552	EFY96540, 2e-15	188	40S ribosomal protein S24	0.11
CATGAGGATGGCATTTGCATCAACACC	GO790859	EFZ02067, 2e-49	206	Secreted, LysM domain-containing protein	0.11
CATGTGGGGCCTGCGGAGGCTCTTTTC	GO819834	XP_002149830, 7e-59	275	Alpha-ketoglutarate-dependent 2,4-dichlorophenoxyacetate dioxygenase	0.11
CATGTTGGAATTTGAAAAAATCATCTT	SRR493691.13546	EFZ03383, 5e-54	390	Carboxyphosphonoenolpyruvate phosphonomutase	0.11
CATGCTTGCAACTGCCCTAATAACTGT	SRR493690.58046	CCC05439, 6e-04	441	Secreted, Unknown function	0.11
CATGTTTGCGTGTACTTTGTCTGGGCA	SRR493691.62667	No match	19	Unknown function	0.1
CATGGACGTCGTGGGGGAACTCGGACT	SRR493691.15482	EG996503, e-50	59	Unknown function	0.1
CATGCTTCTATCATCGTCATAAGGATG	SRR493691.9615	GO817424, 9e-176	96	Heat shock protein 70	0.1
CATGTACGCAACATATTATCAATCCTC	SRR493691.6899	EFY95639, 3e-36	103	Secreted, Killer toxin, Kp4/SMK-like core (small, cysteine-rich)	0.1
CATGATGAAATTGAACGAATGATACCA	SRR493691.10999	EFZ02176, 1e-59	227	Aldehyde dehydrogenase	0.1
CATGCCCACGACCGTGAGAGAAGACAT	SRR493691.7342	No match	285	Unknown function	0.1
CATGAATGGAGCCATTGTTCTCGTTGA	SRR493691.39258	EFY95938, 8e-14	301	Gluconate 5-dehydrogenase; Short chain dehydrogenase/reductase family	0.1
CATGGTCTATTGTCTATTCGTTCGTCA	SRR493691.8014	EG996877, 2e-125	501	Secreted, Unknown function	0.1
CATGAATCGTAGTTGATTTGATAGCAC	SRR493691.18081	EGR44104, 2e-52	41	Ctr copper transporter	0.09
CATGTTCTATTCTTACTTGACGCATAA	SRR493691.15639	GO828820, 9e-120	43	Unknown function (epichloae specific)	0.09
CATGACCAGAGTACGGATGCTTGGTTT	SRR493691.14152	GO834884,0	54	G-protein coupled receptor	0.09
CATGTTCGTGTGTAGAAAGCGATGCCG	SRR493691.17785	EG996427, 0	404 1	Unknown function (epichloae specific)	0.09
CATGATTGTCTGGTGTCTATGCAGTTC	SRR493691.26989	EGX92884, 1e-36	6	Profilin	0.08
CATGTAAAGGTGGGTCACAGTGCAAAC	GO791180	No match	57	Secreted, Unknown function (small, cysteine-rich) (epichloae specific)	0.08
CATGAAACACCCGGTGACGGCGACGGG	SRR493691.6040	EG994072, 9e-156	73	Unknown function	0.08
CATGTACAATGTCACTAGACTAGACTT	GO809658	CCE31182, 0	77	D-arabitol dehydrogenase / arabitol forming enzyme	0.08
CATGGATGGGGTCCAAAGAGGTTAATG	SRR493691.72907	No match	120	Unknown function	0.08
CATGTATAGGCAGGGAACGCAAGCAAG	FJ648718	ACN30267, 0	122	Secreted, Galactose oxidase	0.08
CATGATAAAAGACTCCATCCAAAGTTT	SRR493691.74383	EGX90121, 0	129	DNA repair endonuclease XPF; similar to DNA repair protein RAD1	0.08
CATGTACCCGGGCCGAGACGAGGATGT	SRR493691.9759	EFZ02831, 3e-06	150	Malic acid/C4-dicarboxylate transporter	0.08
CATGCTAGGACTTAATAATGGATTGTC	SRR493691.20206	EFY91447, 3e-19	156	Secreted, ECM-33 like protein	0.08
CATGACTGACTGTGGCAGTGATGCCTT	ADFL02000285	No match	285	Antisense, Unknown secreted protein (small, cysteine-rich)	0.08
CATGGTCGTAGACAATGGGGAGCAATA	SRR493691.8454	EFZ01904, 2e-50	20	Ubiquinol-cytochrome-C oxidoreductase complex III subunit VIII	0.07
CATGGACTTCTGCTATGGAATGTATTG	SRR493691.1574	EFY91998, 2e-10	37	Ubiquitin	0.07
CATGAACTCCTAGATAGGAAAATGCTC	SRR493691.17021	GO810258, 0	38	Unknown function	0.07
CATGATTCGCATTCGGTCCCGGCTTAT	SRR493691.51648	EG998486, 9e-47	131	Fumarate reductase Osm1	0.07
CATGAGGAATGGTGATACGTCTTTGTC	SRR493691.10481	EFY99271, 1e-40	163	Ras GTPase Rab11	0.07
CATGAAGGAACACCCTGCGTGTGGATC	SRR493691.29605	EG998345, 3e-100	174	40S ribosomal protein S21	0.07
CATGTGGGGAGATTTTGGCACGCTTTA	SRR493691.21322	GO823945, 0	233	Secreted, Chitinase	0.07
CATGGCGCCTTGGAAGGTTTTGGAGTT	SRR493691.37552	EFY93788, 4e-43	234	Mannitol-1-phosphate 5-dehydrogenase	0.07
CATGATCCAGAATTGAAATCATTGTAT	ADFL02000326	XP_001262196, 4e-11	326	Arsenite efflux transporter	0.07
CATGACTCCTTACCTTATTGTACTTTG	SRR493691.6582	GO812158, 6e-172	54	Unknown function	0.06
CATGACGAACGAGATAACTTTGACACG	SRR493691.16919	GO886836, 5e-178	89	Unknown function	0.06
CATGCCCGTACCAATCAATTAGCAATT	GO810531	EFY96769, 8e-150	101	Muramidase	0.06
CATGAATAAAGATGTGATGAAAATAAA	SRR493691.28041	EFZ02483, 1e-48	154	SIR2 family histone deacetylase	0.06
CATGACGAGGCGGGTTTCTTCCATTTC	SRR493691.27971	GO833403, 5e-102	203	Glutamine synthetase	0.06
CATGGCGTATTTTTCCTTTGGCACTGC	SRR493691.32552	GO837002, 0	212	ADP,ATP carrier protein	0.06
CATGAGAACCAAGGAACAATAAACTTG	SRR493691.16515	EFY92781, 4e-18	263	Mitochondrial ATPase inhibitor	0.06
CATGGTCGAAGCTTGACGGCTACGGTA	SRR493691.8427	EG997015, 2e-53	11	Unknown function	0.05
CATGGCTGCAGATGCCAAGAAATGACA	SRR493691.19809	EFY86022, 2e-15	35	Glutathione S-transferase II	0.05
CATGCAATGGCATTTTCCATTCAAGAA	GO834584	EFW47307, 0.002	51	Secreted, Unknown function (small, cysteine-rich)	0.05
CATGAACGCCAAAACGGATTCGCCAAA	SRR493691.53452	ACO52879, 2e-87	74	Phosphoenolpyruvate carboxykinase	0.05
CATGGGTCACGGATGGCCCAAGCCTGG	SRR493691.56064	EGR46191, 2e-10	103	Secreted, Carbohydrate esterase	0.05
CATGTCTCGCACTCATTAGTTGCTAGA	SRR493691.22463	EFY93287, 2e-14	139	RNA binding protein	0.05
CATGTTTCTGTTTTCATCAGATGTCGT	SRR493691.35275	GO791437, 0	206	Translation machinery associated TMA7	0.05
CATGACATTTGTACAAGTCACCTAAGG	SRR493691.44173	EG997999, 3e-120	234	Unknown function (epichloae specific)	0.05
CATGCAAATCTTCGTCAAGACCCTCAC	SRR493691.30724	GO820319, 3e-123	271	Ubiquitin	0.05
CATGATAGACAATAGATTCAAGCTCTT	SRR493691.10334	No match	398	Unknown function	0.05
CATGGGTAAGTCGATCCTAAGCCATAG	SRR493691.15689	EED14557, 4e-26	996	Antisense, Unknown function	0.05
CATGATGTCGGTTGGAACAAGTTGACG	SRR493691.7706	EFQ35058, 4e-24	20	Antisense, Plasma membrane proteolipid	0.04
CATGATACGCTTGTATGACTTTGTTAC	SRR493691.10903	GO886833, 0	24	Transmembrane BAX inhibitor motif-containing protein	0.04
CATGTAGTGATTGTGTATGAGAGAAAG	SRR493691.4208	GO790189, 2e-53	42	3-hydroxyanthranilate 3,4-dioxygenase, Cupin superfamily member	0.04
CATGGAATCTTCGAGACGTTTGAGTGT	SRR493691.15009	GO886497, 0	73	Unknown function (epichloae specific)	0.04
CATGTTGCAGCGCAATGTGTCAATGTA	SRR493691.40198	CCE27707, 2e-40	93	NAD(P)H-dependent oxidoreductase	0.04
CATGTATGGCTAAGTCTGTAGAGTAGA	GO807628	EGX45476, 9e-39	173	Secreted, Lipoxygenase	0.04
CATGAATCCATTCCTATTCCTCGCTCT	SRR493691.11791	GT090652, 4e-159	201	Secreted, Glucose-dependent insulinotropic receptor	0.04
CATGACATTGTAGATTGATCAAGTACG	SRR493691.13181	EG993619, 0	270	Phosphotransferase family protein	0.04
CATGACCAGCAGTATTTGCATCGTTTC	GG731786	GO831601, 0	285	Geranylgeranyl pyrophosphate synthetase	0.04
CATGGCCAGTGGATGGGTGGTCAACAA	SRR493691.27548	GO809675, 9e-120	302	Hop1p, Rev7p and MAD2 (HORMA) domain-containing protein	0.04
CATGATTCCCCTCGGCCGCAACGGATT	SRR493691.14986	GO788595, 2e-82	345	Mannitol dehydrogenase	0.04
CATGACTAAAATTCATTCTCTGTGCTA	GO790805	EAW20253, 2e-16	441	Secreted, Unknown function	0.04
CATGTTTCGTTTAGTTCTAATTGAATA	SRR493691.17801	EHK39677, 6e-43	984	Imidazole glycerol phosphate synthase-like protein	0.04
CATGTTCGATGGCTTCGCGAAAGAGTC	SRR493691.29987	GO790793, 2e-153	34	Autophagy-related protein 28	0.03
CATGACAAAGTCACCAGAGATTTGTAT	SRR493691.20086	GO818504, 0	39	pre-mRNA branch site protein p14	0.03
CATGAATCGGTTCTCTTAATATCCCGG	SRR493691.25188	EG996776, 9e-48	71	ser/Thr protein phosphatase family protein	0.03
CATGTCGTTTTGTACCACGTGCTTCAG	SRR493691.19648	EFZ01690, 2e-54	85	Oleate-induced peroxisomal protein	0.03
CATGGTTCCCGATCTGTTCGGCATCAC	ADFL02000101	No match	101	Secreted, LysM domain-containing protein	0.03
CATGTACCAGACTTTGTATACACCATA	SRR493691.75751	GO834249, 9e-39	120	Secreted, Cupin superfamily protein	0.03
CATGACACCCACCCGTTTCTGCCCGTC	SRR493691.53514	FJ648718, 7e-147	122	Antisense, Subtilisin protease secreted protein	0.03
CATGGAAGAGGACGCTGTTATTGCCAA	SRR493691.46679	GO829024, 6e-177	143	Haloacid dehalogenase-like (HAD) hydrolase superfamily hydrolase	0.03
CATGCTACCAAGCACATTCTAGACTCG	GO790099	EHK24282, 3e-26	171	GTP-binding protein EsdC	0.03
CATGGCTACGAAAAGTGCCAGTACGTC	SRR493691.12149	EFY91158, 2e-39	188	NADH-ubiquinone oxidoreductase B18 subunit	0.03
CATGGAATGACGAAAATTTCCTACCTG	SRR493691.23012	EFY96198, 3e-18	190	Saccharopine dehydrogenase	0.03
CATGGACGAGGCCAAGGAAATCTCTGG	SRR493691.51878	ACB30128, 5e-18	241	Secreted, Subtilisin-like serine protease	0.03
CATGAATTGAAATTCCCCTTGTCCCCA	SRR493691.71733	GO831991, 2e-58	255	Succinate dehydrogenase cytochrome b subunit	0.03
CATGCGAGAGGCCATCTGGACAAATAA	SRR493691.42156	EG996460, 3e-88	263	TH14-3-3 like protein	0.03
CATGCAATCTCAAGGGGCTGGTGAATG	SRR493691.12376	GO806789, 3e-130	266	Fructose-bisphosphate aldolase, class II	0.03
CATGGATGGGACTGCCGTTTATTGTAT	GO814588	EFY87084, 5e-56	270	Major Facilitator Superfamily (MFS) transporter	0.03
CATGTACATAGCTCAATCTATTACCTC	SRR493691.33299	No match	377	Unknown function (epichloae specific)	0.03
CATGGGTAAGTCGATCCTAAGCCTAAC	SRR493691.8080	BG931736, 2e-12	678	Unknown function	0.03
CATGGTTGCAACGGGTAACGGAGGGTT	SRR493691.14139	CN809407, 5e-163	1460	Unknown function	0.03
CATGAATAAACTGTGTATTTCCTCAAA	SRR493691.14467	CCE30775, 3e-39	165	Proline permease (Put4p-like)	0.03
CATGGAACGTGGTGTCAAAAACGATGT	ADFL02000476	No match	476	Secreted, Antifungal protein splice variant (small, cysteine-rich)(epichloae specific)	0.026
CATGAAGAGCGAGGCTGCCACGGGGGG	SRR493691.18569	CCD45922, 4e-19	14	Methyltransferase	0.02
CATGAATGGTGATGCTGACGATGTGCT	ADFL02000019	EFY89609, 0	19	Secreted, Thioredoxin reductase	0.02
CATGTATAGATGTAGTCTTGTTCTTGA	SRR493691.32998	EFZ01917, 6e-19	19	Ubiquinol-cytochrome C reductase complex 14kD subunit	0.02
CATGGCAATTCTCTTGTACTATGTGTT	SRR493691.20839	EFY85952, 5e-20	30	ATP-binding cassette transporter ABC1	0.02
CATGTCCCCTCTTAGATTGAAAGACTC	SRR493691.25231	GO789998, 1e-101	50	NADPH-dependent D-xylose reductase	0.02
CATGATGTTGGTTGATAACGCCGACGG	ADFL02000070	EFZ01528, 3e-89	70	Secreted, Allergen Asp F4-like protein	0.02
CATGACGGACATATTCCACGGACGATT	SRR493691.7828	AAU87358, 0	73	Fructose transporter 1; H+/fructose symporter	0.02
CATGGTTGCCCAAAAGTTTGCTGGCGG	SRR493691.17806	CCE32160,2e-31	101	Secreted, Symbiotic chitinase	0.02
CATGGTTTAGTGGCGGACTCATTATAC	SRR493691.4683	GO824399, 4e-179	124	Perilipin	0.02
CATGGCCTTGTTGGTCATCAATTTGGG	SRR493691.22947	ABD49723, 0	147	Alcohol dehydrogenase I	0.02
CATGTAGTTATGTCGTCTCGGATCAAT	SRR493691.19225	CCE32010, 3e-13	179	Elongation factor 2	0.02
CATGGGAACTAGTTTATGGAGTCTTTC	SRR493691.14098	ACO52876, 3e-34	188	MFS maltose permease/Alpha-glucoside transporter	0.02
CATGATGGAAGATGCGAATGAATAACA	GO805443	EFY94107, 9e-57	188	Secreted, Laccase	0.02
CATGGTTCGTACACGACGCCGAAATTT	SRR493691.16945	EFY98306, 1e-17	218	ABC multidrug transporter	0.02
CATGATGGTTAGGACCGTGAATAAATT	SRR493691.51961	EFZ02237,6e-22	273	Glutamate synthase	0.02
CATGTGTCATCAGGCGCGAGAGGAGTT	GO805203	CCE33606, 2e-110	345	Secreted, Salicylate hydroxylase	0.02
CATGCGTCTATAAACTTAATGAAATAC	SRR493691.9686	CAI44932, 2e-178	393	Glucose/xylose-H+ symporter 1	0.02
CATGTTTCCGACTCTGTGTCCTCTGGC	SRR493691.6331	EFY88355, 9e-09	246	Ammonium permease	0.02
CATGTCCAAGTGTCGAAGTTTATGACT	SRR493691.20840	GO828065, 2e-130	70	Arginine permease	0.02
CATGGGCCGATGAAATGTGTAGTAGTT	SRR493691.50753	EFY97505, 1e-15	239	Arginine permease	0.02
CATGCTGAGGAAGGCAAAGAATGGGAG	SRR493691.31442	EGR50083, 1e-55	34	3-oxoacyl-(acyl-carrier-protein) reductase	0.01
CATGTACACCACGGTGTCGGGTTAGGA	SRR493691.6149	GO871001, 3e-101	37	Secreted, β-1,3-Glucanosyltransferase	0.01
CATGATAACAATTCATCGTGATTCGTA	SRR493691.19655	GO834835, 0	66	Cytoplasmic Invertase/Beta-fructofuranosidase	0.01
CATGACCTTCAAGACGGATAAGACTAG	SRR493691.49659	EFY84714, 0	70	Secreted, Capsule polysaccharide biosynthesis protein	0.01
CATGGTCAATCCGTTTGTCGTCTGTCG	SRR493691.10536	EFQ28434, 5e-04	122	Secreted, Beta-xylosidase	0.01
CATGTTCAATATCTTTGATTTTCCCTG	SRR493691.16249	GO831656, 0	154	Secreted, Cell wall glucanosyltransferase	0.01
CATGAGGGTTTGTCGTCTATCTAACAT	SRR493691.39311	EFQ24868, 3e-06	184	D-xylulose kinase	0.01
CATGATGGCATTGTGAACGGGTTTCTT	SRR493691.56014	EFQ31812, 3e-06	274	Zinc metalloproteinase	0.01
CATGCAGGGATGAAAAGGAAGAAGAAG	SRR493691.17054	EFY90022, 5e-37	131/487	Xylitol dehydrogenase	0.01
CATGACGGCGATGTGAACTTTGTTTTT	GO805512	CCE30671, 1e-170	315	Sucrose-H(+) symporter (AGT1-like)	0.01
CATGCGATCTCTGGGCCAGAATCCTTC	SRR493691.20831	AEY68407, 2e-46	54	Calmodulin	0.01
CATGGGCAGTCCCAACCCAGAGCTGCC	SRR493691.16886	ACB30155, 4e-82	178	Aminoglycoside phosphotransferase	0.01
CATGGAGGTGGCGGCCGATACGGAGCC	SRR493691.13754	EDU46840, 5e-57	165	Gamma actin	0.01
CATGAGTTGATGAAGATTTACCACATA	SRR493691.11386	BAF36500, 2e-71	152	Copper chaperone for superoxide dismutase (SOD)	0.01
CATGAATGGATCAATGAATGAAAAATA	GO808706	CCE29947, 2e-91	34	HNM1-Choline permease-like	0.01
1 Contig in E. festucae Fl1 isolate
